# Supplementary material for: VRK1 Phosphorylates Tip60/KAT5 and Is Required for H4K16 Acetylation in Response to DNA Damage
Source: Cancers (Basel). 2020 Oct 15;12(10):2986. doi: 10.3390/cancers12102986 (PMC7650776; doi:10.3390/cancers12102986)
Supplement: Supplementary file 1 [file cancers-12-02986-s001.zip]

Archive with 2 entries (2 files):
- cancers-918796-supplement.docx
- Suplementary original gels.pdf
